# Supplementary material for: In-depth data on the network structure and hourly activity of the Central Chilean power grid
Source: Sci Data. 2018 Oct 23;5:180209. doi: 10.1038/sdata.2018.209 (PMC6206590; doi:10.1038/sdata.2018.209)
Supplement: Supplementary file 1 [file sdata2018209-isa1.zip]

Archive with 3 entries (3 files):
- i_Investigation.txt
- s_Son184B_study.txt
- a_Son184B_assay.txt
