# Supplementary material for: In-depth data on the network structure and hourly activity of the Central Chilean power grid
Source: Sci Data. 2018 Oct 23;5:180209. doi: 10.1038/sdata.2018.209 (PMC6206590; doi:10.1038/sdata.2018.209)
Supplement: Supplementary file 1 [file sdata2018209-isa1.zip › i_Investigation.txt]

# Investigation File generated for Scientific Data with Investigation File Authoring Tool version 0.1.0 on 24/08/2018 - This metadata file is CC0
ONTOLOGY SOURCE REFERENCE
Term Source Name	Fbbi	GAZ	ENVO	ERO	NCIT	VO
Term Source File	http://data.bioontology.org/ontologies/FBbi	http://data.bioontology.org/ontologies/GAZ	http://data.bioontology.org/ontologies/ENVO	http://data.bioontology.org/ontologies/ERO	http://data.bioontology.org/ontologies/NCIT	http://data.bioontology.org/ontologies/VO
Term Source Version		$Revision: 1.512 $		2013-08-02	17.06d	Vision Release; 1.0.788
Term Source Description	Biological Imaging Methods Ontology	Gazetteer	Environment Ontology	Eagle-I Research Resource Ontology	National Cancer Institute Thesaurus	Vaccine Ontology
INVESTIGATION
Investigation Identifier
Investigation Title
Investigation Description
Investigation Submission Date
Investigation Public Release Date
INVESTIGATION PUBLICATIONS
Investigation PubMed ID
Investigation Publication DOI
Investigation Publication Author List
Investigation Publication Title
Investigation Publication Status
Investigation Publication Status Term Accession Number
Investigation Publication Status Term Source REF
INVESTIGATION CONTACTS
Investigation Person Last Name
Investigation Person Mid Initials
Investigation Person First Name
Investigation Person Address
Investigation Person Phone
Investigation Person Fax
Investigation Person Email
Investigation Person Affiliation
Investigation Person Roles
Investigation Person Roles Term Accession Number
Investigation Person Roles Term Source REF
STUDY
Study Identifier	10.1038/sdata.2018.209
Study Title	In-depth data on the network structure and hourly activity of the Central Chilean power grid
Study Submission Date	03/04/2018
Study Public Release Date	23/10/2018
Study Description	http://www.nature.com/articles/sdata2018209#abstract
Study File Name	s_Son184B_study.txt
Comment[Subject Keywords]	///;///
Comment[Manuscript Licence]	CC BY-4.0
Comment[Experimental Metadata Licence]	CC0
Comment[Supplementary Information File Name]	
Comment[Supplementary Information File Type]	x-zip-compressed
Comment[Supplementary Information File URL]	http://www.nature.com/articles/sdata2018209#supplementary-information
Comment[Data Repository]	figshare
Comment[Data Record Accession]	doi:10.6084/m9.figshare.c.4053374
Comment[Data Record URI]	https://doi.org/10.6084/m9.figshare.c.4053374
STUDY DESIGN DESCRIPTORS
Study Design Type	database creation objective	process-based data transformation objective	network analysis objective
Study Design Type Term Accession Number	http://www.ebi.ac.uk/efo/swo/SWO_0000509	ERO:0100003	ERO:0100103
Study Design Type Term Source REF	ERO	ERO	ERO
STUDY PUBLICATIONS
Study PubMed ID
Study Publication DOI
Study Publication Author List
Study Publication Title
Study Publication Status
Study Publication Status Term Accession Number
Study Publication Status Term Source REF
STUDY FACTORS
Study Factor Name
Study Factor Type
Study Factor Type Term Accession Number
Study Factor Type Term Source REF
STUDY ASSAYS
Study Assay Measurement Type	Connectivity
Study Assay Measurement Type Term Accession Number	NCIT:C52642
Study Assay Measurement Type Term Source REF	NCIT
Study Assay Technology Type	network graph construction
Study Assay Technology Type Term Accession Number	OBI:0200126
Study Assay Technology Type Term Source REF	VO
Study Assay Technology Platform	""
Study Assay File Name	a_Son184B_assay.txt
STUDY PROTOCOLS
Study Protocol Name	Geographic coordinates	Connection structure	Activity	Node reduction
Study Protocol Type	Data Processing	Data Processing	Data Processing	data cleaning operation
Study Protocol Type Term Accession Number	NCIT:C47925	NCIT:C47925	NCIT:C47925	ERO:0100309
Study Protocol Type Term Source REF	NCIT	NCIT	NCIT	ERO
Study Protocol Description				
Study Protocol URI	""	""	""	""
Study Protocol Version				
Study Protocol Parameters Name	""	""	""	""
Study Protocol Parameters Name Term Accession Number	""	""	""	""
Study Protocol Parameters Name Term Source REF	""	""	""	""
Study Protocol Components Name	""	""	""	""
Study Protocol Components Type	""	""	""	""
Study Protocol Components Type Term Accession Number	""	""	""	""
Study Protocol Components Type Term Source REF	""	""	""	""
STUDY CONTACTS
Study Person Last Name	Kim	Olave-Rojas	Álvarez-Miranda	Son
Study Person First Name	Heetae	David	Eduardo	Seung-Woo
Study Person Mid Initials				
Study Person Email	hkim@utalca.cl	""	""	sonswoo@hanyang.ac.kr
Study Person Phone				
Study Person Fax				
Study Person Address				
Study Person Affiliation	Department of Industrial Engineering, Universidad de Talca, Curicó 3341717, Chile	Department of Industrial Engineering, Universidad de Talca, Curicó 3341717, Chile	Department of Industrial Engineering, Universidad de Talca, Curicó 3341717, Chile	Asia Pacific Center for Theoretical Physics, Pohang 37673, Korea
Study Person Roles				
Study Person Roles Term Accession Number				
Study Person Roles Term Source REF				
Comment[Study Person ORCID]				
Comment[Funder]				
Comment[FundRef ID]				
Comment[Funder Term Source REF]				
Comment[Grant Identifier]				
