# Supplementary material for: In-depth data on the network structure and hourly activity of the Central Chilean power grid
Source: Sci Data. 2018 Oct 23;5:180209. doi: 10.1038/sdata.2018.209 (PMC6206590; doi:10.1038/sdata.2018.209)
Supplement: Supplementary file 1 [file sdata2018209-isa1.zip › s_Son184B_study.txt]

Source Name	Material Type	Term Source REF	Term Accession Number	Comment[source url]	Comment[source data license]	Characteristics[geographical location]	Term Source REF	Term Accession Number	Characteristics[environment type]	Term Source REF	Term Accession Number	Protocol REF	Sample Name
Mapa Sistemas Electricos de Chile	Digital Archive	NCIT	NCIT:C114463	https: //infotecnica.coordinador.cl	CC-BY	Chile	GAZ	GAZ:00002825	electric power system	ENVO	ENVO:01000865	Geographic coordinates	Geo-coordinate_DATA
Diagrama Unilineal SIC	graphic illustration	Fbbi	FBbi:00000223	https: //infotecnica.coordinador.cl	CC-BY	Chile	GAZ	GAZ:00002825	electric power system	ENVO	ENVO:01000865	Connection structure	Connection_DATA
Operacion real	Digital Archive	NCIT	NCIT:C114463	https://sic. coordinador.cl/informes-y-documentos/operacion-real/	CC-BY	Chile	GAZ	GAZ:00002825	electric power system	ENVO	ENVO:01000865	Activity	Activity_DATA
