# Supplementary material for: In-depth data on the network structure and hourly activity of the Central Chilean power grid
Source: Sci Data. 2018 Oct 23;5:180209. doi: 10.1038/sdata.2018.209 (PMC6206590; doi:10.1038/sdata.2018.209)
Supplement: Supplementary file 1 [file sdata2018209-isa1.zip › a_Son184B_assay.txt]

Sample Name	Protocol REF	Assay Name	Raw Data File	Comment[Data Repository]	Comment[Data Record Accession]	Comment[Data Record URI]	Protocol REF	Derived Data File	Comment[Data Repository]	Comment[Data Record Accession]	Comment[Data Record URI]
Geo-coordinate_DATA	Geographic coordinates	WithTap_node.csv	WithTap_node.csv	figshare	doi:10.6084/m9.figshare.c.4053374	https://doi.org/10.6084/m9.figshare.c.4053374
Geo-coordinate_DATA	Node reduction	WithoutTap_node.csv	WithoutTap_node.csv	figshare	doi:10.6084/m9.figshare.c.4053374	https://doi.org/10.6084/m9.figshare.c.4053374
Geo-coordinate_DATA	Node reduction	Reduced_node.csv	Reduced_node.csv	figshare	doi:10.6084/m9.figshare.c.4053374	https://doi.org/10.6084/m9.figshare.c.4053374
Connection_DATA	Connection structure	WithTap_edge.csv	WithTap_edge.csv	figshare	doi:10.6084/m9.figshare.c.4053374	https://doi.org/10.6084/m9.figshare.c.4053374
Connection_DATA	Node reduction	WithoutTap_edge.csv	WithoutTap_edge.csv	figshare	doi:10.6084/m9.figshare.c.4053374	https://doi.org/10.6084/m9.figshare.c.4053374
Connection_DATA	Node reduction	Reduced_edge.csv	Reduced_edge.csv	figshare	doi:10.6084/m9.figshare.c.4053374	https://doi.org/10.6084/m9.figshare.c.4053374
Activity_DATA	Activity	WithTap_activity.csv	WithTap_activity.csv	figshare	doi:10.6084/m9.figshare.c.4053374	https://doi.org/10.6084/m9.figshare.c.4053374	Activity	WithTap_activity_kirchhoff.csv	figshare	doi:10.6084/m9.figshare.c.4053374	https://doi.org/10.6084/m9.figshare.c.4053374
Activity_DATA	Activity	WithoutTap_activity.csv	WithoutTap_activity.csv	figshare	doi:10.6084/m9.figshare.c.4053374	https://doi.org/10.6084/m9.figshare.c.4053374	Activity	WithoutTap_activity_kirchhoff.csv	figshare	doi:10.6084/m9.figshare.c.4053374	https://doi.org/10.6084/m9.figshare.c.4053374
Activity_DATA	Activity	Reduced_activity.csv	Reduced_activity.csv	figshare	doi:10.6084/m9.figshare.c.4053374	https://doi.org/10.6084/m9.figshare.c.4053374	Activity	Reduced_activity_kirchhoff.csv	figshare	doi:10.6084/m9.figshare.c.4053374	https://doi.org/10.6084/m9.figshare.c.4053374
